# Supplementary material for: Immunogenicity and safety of an intradermal ChAdOx1 nCoV-19 boost in a healthy population
Source: NPJ Vaccines. 2022 May 13;7:52. doi: 10.1038/s41541-022-00475-z (PMC9106663; doi:10.1038/s41541-022-00475-z)
Supplement: Supplementary file 2 — Dataset 1 [file 41541_2022_475_MOESM2_ESM.xlsx]

## Sheet: Local and systemic reactions
CRF V1 Date25Jul2021
No	Sex	age	MH	SV1_Date	SV2_Date	Date_random	4-8wk		>8-12wk	Post 30 min							size_mmXmm		Day 7_phone Y1=No Tx Y2= Tx Y3= Medical attentuin
	M/F		Y/N				gr1_0.5IM	gr2_0.1ID	gr3_0.1ID	PR	SBP	DBP	Local reac	allergic reac	anaphy	AEFI			Q1_Y/N	Q2 Local reaction							Q3 Systemic reaction
																				Pain	swelling	redness	warmth	itching	Tender	palpable	fever	chill	fatigue	headache	myalgia	joint pain	weakness	numbness	facial palsy	abdominal pain	dyspnea	neusia
1	F	38	N	2021-06-19	2021-07-12	2021-08-19	Y			76	115	83	N	N	N	N	N	N	Y	Y	Y	Y	N	N	Y	Y	Y2	N	Y1	Y1	Y1	N	N	N	N	N	N	N
2	F	36	N	2021-06-16	2021-07-14	2021-08-19	Y			88	100	71	N	N	N	N	N	N	Y	Y	N	N	N	N	N	N	N	Y2	Y1	N	Y2	N	N	N	N	N	N	N
4	F	31	N	2021-06-09	2021-07-07	2021-08-19	Y			97	116	90	N	N	N	ปวดเมื่อย	N	N	Y	Y	N	N	N	N	Y	N	Y2	Y2	Y2	Y2	Y2	N	N	N	N	N	N	Y2
12	F	28	N	2021-06-09	2021-07-07	2021-08-19	Y			82	116	65	N	N	N	N	N	N	Y	Y	Y	N	N	N	Y	Y	Y2	Y1	Y1	N	Y2	N	N	N	N	N	N	N
14	M	59	N	2021-06-09	2021-06-28	2021-08-19	Y			58	136	69	N	N	N	N	N	N	Y	Y	N	N	N	N	N	N	N	N	N	N	N	N	N	N	N	N	N	N
20	F	28	N	2021-06-14	2021-07-05	2021-08-19	Y			73	104	68	N	N	N	N	N	N	Y	Y	N	N	N	N	Y	N	Y2	Y2	Y2	Y2	Y2	N	N	N	N	N	Y1	N
21	F	38	N	2021-06-14	2021-07-05	2021-08-19	Y			79	114	76	N	N	N	N	N	N	N	N	N	N	N	N	N	N	N	N	N	N	N	N	N	N	N	N	N	N
22	F	35	N	2021-06-14	2021-07-05	2021-08-19	Y			62	111	69	N	N	N	N	N	N	N	N	N	N	N	N	N	N	N	N	N	N	N	N	N	N	N	N	N	N
23	F	24	N	2021-06-14	2021-07-05	2021-08-19	Y			68	106	74	N	N	N	N	N	N	N	N	N	N	N	Y	N	N	N	N	N	N	N	N	N	N	N	N	N	N
25	F	26	N	2021-06-14	2021-07-05	2021-08-19	Y			81	106	84	N	N	N	N	N	N	Y	Y	N	N	N	N	N	N	Y2	Y2	Y2	Y2	Y2	N	N	N	N	N	Y2	N
27	F	35	N	2021-06-14	2021-07-05	2021-08-19	Y			64	116	82	N	N	N	N	N	N	Y	Y	N	N	N	N	Y	N	N	N	N	N	N	N	N	N	N	N	N	N
29	F	30	N	2021-06-08	2021-06-28	2021-08-19	Y			75	118	60	N	N	N	N	N	N	Y	N	Y	Y	N	N	Y	N	Y2	Y2	N	Y2	N	N	N	N	N	N	N	N
32	F	31	N	2021-06-08	2021-06-28	2021-08-19	Y			78	112	70	N	N	N	N	N	N	Y	N	N	N	N	N	N	N	N	Y2	N	N	N	N	N	N	N	N	N	N
33	F	28	N	2021-06-08	2021-07-05	2021-08-19	Y			67	119	65	N	N	N	N	N	N	Y	Y	N	N	N	N	N	N	N	N	N	N	N	N	N	N	N	N	N	N
34	M	52	N	2021-06-08	2021-06-28	2021-08-19	Y			63	146	90	N	N	N	N	N	N	Y	Y	N	N	N	N	N	N	N	N	N	N	N	N	N	N	N	N	N	N
35	F	27	N	2021-06-14	2021-07-05	2021-08-19	Y			102	141	101	N	N	N	N	N	N	Y	Y	N	Y	N	N	Y	N	N	N	N	N	N	N	N	N	N	N	N	N
41	M	59	N	2021-06-08	2021-06-29	2021-08-19	Y			56	119	75	N	N	N	N	N	N	Y	Y	Y	N	N	Y	Y	N	N	N	N	N	N	N	N	N	N	N	N	N
42	F	44	N	2021-05-29	2021-06-26	2021-08-19	Y			78	115	78	N	N	N	N	N	N	Y	Y	N	N	N	N	Y	Y	N	N	N	N	Y2	N	N	N	N	N	N	N
43	F	44	N	2021-05-29	2021-06-26	2021-08-19	Y			80	121	87	N	N	N	N	N	N	Y	Y	Y	N	N	N	Y	Y	N	N	Y1	Y2	Y2	Y1	N	N	N	N	N	N
44	F	34	N	2021-06-09	2021-07-07	2021-08-19	Y			72	133	82	N	N	N	N	N	N	Y	Y	N	N	N	N	Y	N	N	N	Y1	Y2	Y1	N	N	N	N	N	N	N
45	F	44	N	2021-06-09	2021-07-07	2021-08-19	Y			81	124	85	N	N	N	N	N	N	Y	Y	N	N	N	N	Y	N	N	Y2	Y2	Y2	Y2	N	N	N	N	N	N	N
59	F	41	N	2021-06-07	2021-06-28	2021-08-21	Y			67	109	77	N	N	N	N	N	N	Y	N	Y	Y	Y	Y	N	Y	Y2	Y2	Y2	Y2	Y2	Y1	N	Y1	N	Y1	N	N
61	F	49	N	2021-06-14	2021-07-05	2021-08-21	Y			101	151	74	N	N	N	N	N	N	Y	N	N	N	N	N	N	N	N	N	N	N	Y1	N	N	N	N	N	N	N
64	F	28	N	2021-06-14	2021-07-05	2021-08-21	Y			80	114	89	N	N	N	N	N	N	Y	N	N	N	N	N	Y	N	N	Y2	N	N	Y2	N	N	N	N	N	N	N
65	F	25	N	2021-06-08	2021-06-28	2021-08-21	Y			76	105	59	N	N	N	N	N	N	Y	Y	Y	N	N	Y	Y	Y	Y2	Y2	Y2	Y2	Y2	Y2	N	N	N	N	Y1	N
68	F	22	N	2021-06-08	2021-06-28	2021-08-21	Y			80	90	50	N	N	N	N	N	N	N	N	N	N	N	N	N	N	N	N	N	N	N	N	N	N	N	N	N	N
73	M	32	N	2021-06-10	2021-06-30	2021-08-22	Y			88	134	88	N	N	N	N	N	N	Y	Y	N	N	N	N	N	N	N	N	N	N	N	N	N	N	N	N	N	N
79	M	40	N	2021-06-07	2021-06-28	2021-08-22	Y			87	124	77	N	N	N	N	N	N	Y	Y	N	N	N	N	Y	N	Y2	N	N	N	Y2	N	N	N	N	N	N	N
84	F	48	N	2021-06-10	2021-07-01	2021-08-22	Y			78	134	83	N	N	N	N	N	N	Y	N	N	N	N	N	Y	N	N	N	N	Y2	Y1	N	N	N	N	N	N	N
88	F	38	N	2021-06-15	2021-07-06	2021-08-22	Y			75	94	64	N	N	N	N	N	N	Y	Y	N	N	N	N	N	N	N	Y1	N	N	N	N	N	N	N	N	N	N
3	F	38	N	2021-06-11	2021-07-09	2021-08-19		Y		78	114	100	N	N	N	N	N	N	Y	N	Y	Y	N	N	N	N	N	N	N	N	N	N	N	N	N	N	N	N
7	F	32	N	2021-06-08	2021-06-29	2021-08-19		Y		65	111	75	N	N	N	N	N	N	Y	Y	Y	Y	N	N	Y	N	N	Y2	Y1	Y2	N	Y1	N	N	N	N	N	N
8	F	46	N	2021-06-09	2021-07-07	2021-08-19		Y		57	152	80	Y	N	N	N	2	2	Y	Y	N	Y	N	N	Y	Y	N	N	N	N	N	N	N	N	N	N	N	N
9	F	32	N	2021-06-08	2021-07-06	2021-08-19		Y		88	114	67	Y	N	N	N	2	2	Y	Y	Y	Y	N	N	Y	N	N	N	Y1	Y2	N	N	N	N	N	N	N	N
10	F	38	N	2021-06-11	2021-07-09	2021-08-19		Y		72	103	74	Y	N	N	N	30	25	Y	Y	Y	Y	N	N	Y	Y	N	N	N	N	Y1	N	N	N	N	N	N	N
11	F	34	N	2021-06-09	2021-07-07	2021-08-19		Y		64	92	67	Y	N	N	N	10	10	Y	Y	Y	Y	N	N	Y	N	Y2	Y1	Y1	N	Y1	N	N	N	N	N	N	N
15	F	33	N	2021-06-08	2021-06-29	2021-08-19		Y		67	118	82	N	N	N	N	N	N	Y	Y	Y	Y	N	N	N	Y	N	N	N	N	N	N	N	N	N	N	N	N
16	F	44	N	2021-06-11	2021-07-09	2021-08-19		Y		53	112	77	N	N	N	N	N	N	Y	N	Y	Y	N	N	N	Y	N	N	N	N	Y2	N	N	N	N	N	N	N
17	F	43	N	2021-06-11	2021-07-09	2021-08-19		Y		58	118	66	N	N	N	N	N	N	Y	N	Y	Y	N	N	Y	Y	N	N	N	Y1	Y1	N	N	N	N	N	N	N
18	F	29	N	2021-06-14	2021-07-05	2021-08-19		Y		72	116	76	N	N	N	N	N	N	Y	Y	Y	Y	N	N	Y	Y	N	Y1	Y1	Y1	Y1	N	N	N	N	N	N	N
19	M	22	N	2021-06-14	2021-07-05	2021-08-19		Y		60	120	70	Y	N	N	N	30	35	N	N	N	N	N	N	N	N	N	N	N	N	N	N	N	N	N	N	N	N
26	F	32	N	2021-06-14	2021-07-05	2021-08-19		Y		65	109	73	N	N	N	N	N	N	Y	N	Y	Y	N	N	Y	N	N	N	N	N	N	N	N	N	N	N	N	N
28	M	45	N	2021-06-08	2021-06-28	2021-08-19		Y		56	159	98	N	N	N	N	N	N	Y	N	Y	Y	N	N	N	Y	N	N	N	N	N	N	N	N	N	N	N	N
30	F	40	N	2021-06-08	2021-06-28	2021-08-19		Y		58	130	78	N	N	N	N	N	N	N	N	N	N	N	N	N	N	N	N	N	N	N	N	N	N	N	N	N	N
31	F	31	N	2021-06-08	2021-06-28	2021-08-19		Y		93	137	80	N	N	N	N	N	N	Y	Y	N	N	N	N	Y	Y	N	N	N	N	N	N	N	N	N	N	N	N
40	M	26	N	2021-06-08	2021-06-29	2021-08-19		Y		75	128	75	N	N	N	N	N	N	Y	Y	Y	Y	N	N	N	N	N	N	N	N	N	N	N	N	N	N	N	N
47	F	46	N	2021-05-15	2021-07-16	2021-08-21		Y		64	109	79	Y	N	N	N	40	30	Y	N	Y	Y	N	Y	Y	Y	N	N	N	N	N	N	N	N	N	N	N	N
53	F	58	N	2021-06-18	2021-07-09	2021-08-21		Y		83	159	76	N	N	N	N	N	N	Y	Y	N	Y	Y	N	Y	N	N	N	N	N	N	N	N	N	N	N	N	N
55	F	29	N	2021-06-08	2021-06-28	2021-08-21		Y		76	110	80	N	N	N	N	N	N	Y	N	Y	Y	N	Y	Y	N	N	N	N	N	N	N	N	N	N	N	N	N
57	M	29	N	2021-06-07	2021-06-28	2021-08-21		Y		72	113	78	N	N	N	N	N	N	Y	N	Y	Y	N	N	N	N	N	N	N	N	Y1	N	N	N	N	N	N	N
60	F	56	N	2021-06-08	2021-06-28	2021-08-21		Y		68	125	67	N	N	N	N	N	N	Y	Y	Y	Y	Y	Y	N	N	N	N	N	N	N	N	N	N	N	N	N	N
62	F	32	N	2021-06-14	2021-07-05	2021-08-21		Y		76	118	87	N	N	N	N	N	N	Y	Y	Y	Y	N	Y	Y	Y	N	Y2	N	Y2	N	N	N	N	N	N	N	N
63	M	33	N	2021-06-08	2021-06-28	2021-08-21		Y		73	138	79	N	N	N	N	N	N	Y	N	Y	Y	N	Y	N	Y	N	N	N	N	Y2	N	N	N	N	N	N	N
66	F	33	N	2021-06-08	2021-06-28	2021-08-21		Y		76	105	57	N	N	N	N	N	N	Y	Y	Y	Y	N	Y	Y	Y	N	Y2	Y2	Y2	Y2	N	N	N	N	N	Y1	N
67	F	24	N	2021-06-08	2021-06-28	2021-08-21		Y		89	113	76	Y	N	N	N	40	35	Y	N	N	Y	N	N	N	N	N	N	N	N	N	N	N	N	N	N	N	N
71	M	38	N	2021-06-10	2021-07-01	2021-08-21		Y		59	116	83	N	N	N	N	N	N	Y	N	Y	Y	Y	Y	N	N	N	N	N	N	N	N	N	N	N	N	N	N
72	F	35	N	2021-06-10	2021-07-01	2021-08-22		Y		63	112	63	N	N	N	N	N	N	Y	Y	N	N	N	Y	Y	N	N	N	N	N	N	N	N	N	N	N	N	N
75	F	37	N	2021-06-09	2021-07-07	2021-08-22		Y		97	110	72	N	N	N	N	N	N	Y	N	Y	Y	N	Y	Y	Y	N	N	N	N	N	N	N	N	N	N	N	N
77	F	58	N	2021-06-18	2021-07-09	2021-08-22		Y		77	158	105	N	N	N	N	N	N	Y	N	N	Y	N	Y	N	N	N	N	N	N	Y2	N	N	N	N	N	N	N
81	F	30	N	2021-06-10	2021-07-01	2021-08-22		Y		79	101	73	N	N	N	N	N	N	Y	Y	Y	Y	N	Y	Y	Y	N	N	N	N	N	N	N	N	N	N	N	N
85	F	30	N	2021-06-21	2021-07-02	2021-08-22		Y		70	103	65	N	N	N	N	N	N	Y	N	Y	Y	N	Y	Y	Y	N	N	N	N	N	N	N	N	N	N	N	N
5	F	37	N	2021-05-24	2021-06-14	2021-08-19			Y	78	115	84	Y	N	N	N	40	45	Y	Y	Y	Y	N	N	Y	Y	N	N	N	N	N	N	N	N	N	N	N	N
6	M	36	N	2021-05-24	2021-06-14	2021-08-19			Y	55	127	94	N	N	N	N	N	N	Y	Y	Y	Y	N	N	Y	Y	N	N	Y1	N	N	N	N	N	N	N	N	N
13	F	49	N	2021-04-22	2021-05-17	2021-08-19			Y	65	99	57	N	N	N	N	N	N	Y	N	Y	N	N	N	N	Y	N	N	N	N	N	N	N	N	N	N	N	N
24	F	37	N	2021-05-25	2021-06-15	2021-08-19			Y	65	108	75	Y	N	N	N	50	35	Y	N	Y	Y	N	N	Y	Y	N	N	N	N	N	N	N	N	N	N	N	N
36	F	47	N	2021-05-14	2021-05-31	2021-08-19			Y	65	115	68	N	N	N	N	N	N	Y	Y	Y	Y	N	N	N	N	N	Y1	Y1	Y1	Y1	N	N	N	N	N	N	N
37	M	38	N	2021-05-14	2021-05-31	2021-08-19			Y	61	119	77	Y	N	N	N	10	10	Y	Y	Y	Y	N	N	Y	N	N	N	N	N	N	N	N	N	N	N	N	N
38	F	42	N	2021-05-14	2021-05-31	2021-08-19			Y	61	135	81	Y	N	N	N	25	25	Y	Y	Y	Y	Y	N	Y	Y	Y2	Y2	Y2	Y2	Y1	N	N	N	N	N	N	N
39	F	29	N	2021-05-14	2021-05-31	2021-08-19			Y	72	99	64	N	N	N	N	N	N	Y	N	Y	Y	N	Y	Y	N	N	N	Y1	Y1	Y1	N	N	N	N	N	N	N
46	F	48	N	2021-06-18	2021-05-31	2021-08-21			Y	63	122	78	Y	N	N	N	20	15	Y	Y	Y	Y	N	Y	N	N	N	N	N	N	N	N	N	N	N	N	N	N
48	F	45	N	2021-05-11	2021-05-28	2021-08-21			Y	87	118	85	Y	N	N	N	30	3.5	Y	Y	Y	Y	Y	N	N	Y	N	N	N	N	N	N	N	N	N	N	N	N
49	F	27	N	2021-05-14	2021-05-31	2021-08-21			Y	83	115	84	N	N	N	N	N	N	Y	Y	Y	Y	N	Y	Y	N	N	N	N	N	N	N	N	N	N	N	N	N
50	M	28	N	2021-05-14	2021-06-04	2021-08-21			Y	76	112	83	Y	N	N	N	15	20	Y	N	Y	Y	N	Y	Y	Y	N	N	N	N	N	N	N	N	N	N	N	N
51	M	42	N	2021-05-14	2021-05-31	2021-08-21			Y	76	141	89	Y	N	N	N	15	15	Y	N	Y	Y	Y	N	Y	Y	N	N	Y1	N	N	N	N	N	N	N	N	N
52	F	41	N	2021-05-14	2021-05-31	2021-08-21			Y	71	102	66	Y	N	N	N	35	40	Y	Y	Y	Y	Y	Y	Y	Y	Y2	Y2	Y1	N	Y2	N	N	N	N	N	N	N
54	M	36	N	2021-05-11	2021-06-01	2021-08-21			Y	80	122	67	N	N	N	N	N	N	Y	Y	N	N	N	N	N	N	N	N	N	N	N	N	N	N	N	N	N	N
56	F	38	N	2021-06-02	2021-06-23	2021-08-21			Y	78	98	68	N	N	N	N	N	N	Y	Y	Y	Y	N	Y	Y	N	N	N	N	N	Y1	N	N	N	N	N	N	N
58	F	48	N	2021-05-30	2021-06-25	2021-08-21			Y	65	127	71	N	N	N	N	N	N	N	N	N	N	N	N	N	N	N	N	N	N	N	N	N	N	N	N	N	N
69	M	52	N	2021-05-25	2021-06-15	2021-08-21			Y	72	118	81	Y	N	N	N	40	30	N	N	N	N	N	N	N	N	N	N	N	N	N	N	N	N	N	N	N	N
70	M	33	N	2021-05-14	2021-05-31	2021-08-21			Y	77	116	77	Y	N	N	N	5	5	Y	Y	N	Y	N	Y	N	Y	N	N	N	N	N	N	N	N	N	N	N	N
74	F	42	N	2021-05-11	2021-06-01	2021-08-22			Y	64	123	84	N	N	N	N	N	N	Y	N	Y	Y	N	Y	N	N	N	N	N	N	N	N	N	N	N	N	N	N
76	F	38	N	2021-05-14	2021-05-31	2021-08-22			Y	83	109	80	N	N	N	N	N	N	Y	Y	Y	Y	Y	Y	Y	Y	N	N	N	N	Y1	N	N	N	N	N	N	N
78	F	44	N	2021-05-11	2021-06-01	2021-08-22			Y	70	103	62	N	N	N	N	N	N	Y	Y	Y	Y	N	Y	Y	Y	N	N	N	N	N	N	N	N	N	N	N	N
80	M	48	N	2021-05-11	2021-06-01	2021-08-22			Y	66	132	75	Y	N	N	N	12	16	Y	Y	Y	Y	N	Y	Y	Y	N	N	N	N	N	N	N	N	N	N	N	N
82	F	57	N	2021-05-11	2021-06-01	2021-08-22			Y	58	100	71	N	N	N	N	N	N	Y	Y	N	Y	N	Y	N	N	N	N	N	N	N	N	N	N	N	N	N	N
83	M	28	N	2021-06-01	2021-06-01	2021-08-22			Y	67	134	83	N	N	N	N	N	N	Y	N	Y	Y	N	Y	N	Y	N	N	N	N	N	N	N	N	N	N	N	N
86	F	30	N	2021-05-17	2021-06-08	2021-08-22			Y	66	98	63	N	N	N	N	N	N	Y	N	Y	Y	N	Y	N	N	N	N	N	N	N	N	N	N	N	N	N	N
87	F	34	N	2021-05-18	2021-06-08	2021-08-22			Y	98	111	71	N	N	N	N	N	N	Y	N	Y	Y	N	Y	N	Y	N	N	Y1	N	N	N	N	N	N	N	N	N
89	M	23	N	2021-05-14	2021-06-04	2021-08-22			Y	72	117	71	N	N	N	N	N	N	Y	N	N	Y	N	Y	N	N	N	N	N	N	N	N	N	N	N	N	N	N
90	F	34	N	2021-05-14	2021-05-31	2021-08-22			Y	70	120	81	N	N	N	N	35	25	Y	N	Y	Y	N	Y	Y	Y	N	N	N	N	N	N	N	N	N	N	N	N
91	F	33	N	2021-05-31	2021-06-21	2021-08-22			Y	68	112	67	N	N	N	N	N	N	Y	N	Y	Y	N	Y	Y	N	N	N	N	N	N	N	N	N	N	N	N	N
92	F	54	N	2021-05-14	2021-05-31	2021-08-22			Y	71	123	83	N	N	N	N	N	N	Y	N	Y	Y	N	Y	Y	N	N	N	Y2	Y2	N	N	N	N	N	N	N	N
93	F	43	N	2021-05-19	2021-06-02	2021-08-22			Y	59	136	94	N	N	N	N	N	N	Y	Y	Y	Y	Y	Y	Y	Y	N	N	N	Y1	N	N	N	N	N	N	N	N
94	F	31	N	2021-05-25	2021-06-15	2021-08-22			Y	64	96	59	N	N	N	N	N	N	Y	Y	Y	Y	N	Y	Y	Y	N	N	N	N	N	N	N	N	N	N	N	N
95	F	38	N	2021-05-14	2021-05-31	2021-08-22			Y	69	106	72	N	N	N	N	30	25	Y	N	N	Y	N	Y	N	Y	N	N	N	N	N	N	N	N	N	N	N	N
												NO															83	75	71	73	64	91	95	94	95	94	91	94
												Yes															12	20	24	22	31	4	0	1	0	1	4	1
												G1	30	30	30	29	30	30	4	8	21	24	29	26	12	22	21	18	19	19	14	27	30	29	30	29	27	29
													0	0	0	0	0	0	26	8	7	4	1	4	16	6	0	2	5	1	4	2	0	1	0	1	2	0
													0	0	0	0	0	0	86.6667	8	25	14.2857	3.33333	13.3333	57.1429	21.4286	9	10	6	10	12	1	0	0	0	0	1	1
																											0	0	0	0	0	0	0	0	0	0	0	0
												G2	24	31	31	29	28	28	2	10	8	4	28	19	13	16	30	26	26	25	22	30	31	31	31	31	30	31
													7	0	0	0	3	3	29	15	23	27	3	12	18	15	0	2	4	2	5	1	0	0	0	0	1	0
													22.5806	0	0	0	9.67742	9.67742	93.5484	60	74.1935	87.0968	9.67742	38.7097	58.0645	48.3871	1	3	1	4	4	0	0	0	0	0	0	0
																											0	0	0	0	0	0	0	0	0	0	0	0
												G3	22	34	34	29	25	25	2	13	7	4	28	12	15	15	32	31	26	29	28	34	34	34	34	34	34	34
													12	0	0	0	9	9	32	18	27	30	6	22	19	19	0	1	6	3	5	0	0	0	0	0	0	0
													35.2941	0	0	0	26.4706	26.4706	94.1176	58.0645	79.4118	88.2353	17.6471	64.7059	55.8824	55.8824	2	2	2	2	1	0	0	0	0	0	0	0
																											0	0	0	0	0	0	0	0	0	0	0	0
1	F	38	N	2021-06-19	2021-07-12	2021-08-19	Y			76	115	83	N	N	N	N	N	N	Y	Y	Y	Y	N	N	Y	Y	Y2	N	Y1	Y1	Y1	N	N	N	N	N	N	N
2	F	36	N	2021-06-16	2021-07-14	2021-08-19	Y			88	100	71	N	N	N	N	N	N	Y	Y	N	N	N	N	N	N	N	Y2	Y1	N	Y2	N	N	N	N	N	N	N
3	F	38	N	2021-06-11	2021-07-09	2021-08-19		Y		78	114	100	N	N	N	N	N	N	Y	N	Y	Y	N	N	N	N	N	N	N	N	N	N	N	N	N	N	N	N
4	F	31	N	2021-06-09	2021-07-07	2021-08-19	Y			97	116	90	N	N	N	ปวดเมื่อย	N	N	Y	Y	N	N	N	N	Y	N	Y2	Y2	Y2	Y2	Y2	N	N	N	N	N	N	Y2
5	F	37	N	2021-05-24	2021-06-14	2021-08-19			Y	78	115	84	Y	N	N	N	40	45	Y	Y	Y	Y	N	N	Y	Y	N	N	N	N	N	N	N	N	N	N	N	N
6	M	36	N	2021-05-24	2021-06-14	2021-08-19			Y	55	127	94	N	N	N	N	N	N	Y	Y	Y	Y	N	N	Y	Y	N	N	Y1	N	N	N	N	N	N	N	N	N
7	F	32	N	2021-06-08	2021-06-29	2021-08-19		Y		65	111	75	N	N	N	N	N	N	Y	Y	Y	Y	N	N	Y	N	N	Y2	Y1	Y2	N	Y1	N	N	N	N	N	N
8	F	46	N	2021-06-09	2021-07-07	2021-08-19		Y		57	152	80	Y	N	N	N	2	2	Y	Y	N	Y	N	N	Y	Y	N	N	N	N	N	N	N	N	N	N	N	N
9	F	32	N	2021-06-08	2021-07-06	2021-08-19		Y		88	114	67	Y	N	N	N	2	2	Y	Y	Y	Y	N	N	Y	N	N	N	Y1	Y2	N	N	N	N	N	N	N	N
10	F	38	N	2021-06-11	2021-07-09	2021-08-19		Y		72	103	74	Y	N	N	N	30	25	Y	Y	Y	Y	N	N	Y	Y	N	N	N	N	Y1	N	N	N	N	N	N	N
11	F	34	N	2021-06-09	2021-07-07	2021-08-19		Y		64	92	67	Y	N	N	N	10	10	Y	Y	Y	Y	N	N	Y	N	Y2	Y1	Y1	N	Y1	N	N	N	N	N	N	N
12	F	28	N	2021-06-09	2021-07-07	2021-08-19	Y			82	116	65	N	N	N	N	N	N	Y	Y	Y	N	N	N	Y	Y	Y2	Y1	Y1	N	Y2	N	N	N	N	N	N	N
13	F	49	N	2021-04-22	2021-05-17	2021-08-19			Y	65	99	57	N	N	N	N	N	N	Y	N	Y	N	N	N	N	Y	N	N	N	N	N	N	N	N	N	N	N	N
14	M	59	N	2021-06-09	2021-06-28	2021-08-19	Y			58	136	69	N	N	N	N	N	N	Y	Y	N	N	N	N	N	N	N	N	N	N	N	N	N	N	N	N	N	N
15	F	33	N	2021-06-08	2021-06-29	2021-08-19		Y		67	118	82	N	N	N	N	N	N	Y	Y	Y	Y	N	N	N	Y	N	N	N	N	N	N	N	N	N	N	N	N
16	F	44	N	2021-06-11	2021-07-09	2021-08-19		Y		53	112	77	N	N	N	N	N	N	Y	N	Y	Y	N	N	N	Y	N	N	N	N	Y2	N	N	N	N	N	N	N
17	F	43	N	2021-06-11	2021-07-09	2021-08-19		Y		58	118	66	N	N	N	N	N	N	Y	N	Y	Y	N	N	Y	Y	N	N	N	Y1	Y1	N	N	N	N	N	N	N
18	F	29	N	2021-06-14	2021-07-05	2021-08-19		Y		72	116	76	N	N	N	N	N	N	Y	Y	Y	Y	N	N	Y	Y	N	Y1	Y1	Y1	Y1	N	N	N	N	N	N	N
19	M	22	N	2021-06-14	2021-07-05	2021-08-19		Y		60	120	70	Y	N	N	N	30	35	N	N	N	N	N	N	N	N	N	N	N	N	N	N	N	N	N	N	N	N
20	F	28	N	2021-06-14	2021-07-05	2021-08-19	Y			73	104	68	N	N	N	N	N	N	Y	Y	N	N	N	N	Y	N	Y2	Y2	Y2	Y2	Y2	N	N	N	N	N	Y1	N
21	F	38	N	2021-06-14	2021-07-05	2021-08-19	Y			79	114	76	N	N	N	N	N	N	N	N	N	N	N	N	N	N	N	N	N	N	N	N	N	N	N	N	N	N
22	F	35	N	2021-06-14	2021-07-05	2021-08-19	Y			62	111	69	N	N	N	N	N	N	N	N	N	N	N	N	N	N	N	N	N	N	N	N	N	N	N	N	N	N
23	F	24	N	2021-06-14	2021-07-05	2021-08-19	Y			68	106	74	N	N	N	N	N	N	N	N	N	N	N	Y	N	N	N	N	N	N	N	N	N	N	N	N	N	N
24	F	37	N	2021-05-25	2021-06-15	2021-08-19			Y	65	108	75	Y	N	N	N	50	35	Y	N	Y	Y	N	N	Y	Y	N	N	N	N	N	N	N	N	N	N	N	N
25	F	26	N	2021-06-14	2021-07-05	2021-08-19	Y			81	106	84	N	N	N	N	N	N	Y	Y	N	N	N	N	N	N	Y2	Y2	Y2	Y2	Y2	N	N	N	N	N	Y2	N
26	F	32	N	2021-06-14	2021-07-05	2021-08-19		Y		65	109	73	N	N	N	N	N	N	Y	N	Y	Y	N	N	Y	N	N	N	N	N	N	N	N	N	N	N	N	N
27	F	35	N	2021-06-14	2021-07-05	2021-08-19	Y			64	116	82	N	N	N	N	N	N	Y	Y	N	N	N	N	Y	N	N	N	N	N	N	N	N	N	N	N	N	N
28	M	45	N	2021-06-08	2021-06-28	2021-08-19		Y		56	159	98	N	N	N	N	N	N	Y	N	Y	Y	N	N	N	Y	N	N	N	N	N	N	N	N	N	N	N	N
29	F	30	N	2021-06-08	2021-06-28	2021-08-19	Y			75	118	60	N	N	N	N	N	N	Y	N	Y	Y	N	N	Y	N	Y2	Y2	N	Y2	N	N	N	N	N	N	N	N
30	F	40	N	2021-06-08	2021-06-28	2021-08-19		Y		58	130	78	N	N	N	N	N	N	N	N	N	N	N	N	N	N	N	N	N	N	N	N	N	N	N	N	N	N
31	F	31	N	2021-06-08	2021-06-28	2021-08-19		Y		93	137	80	N	N	N	N	N	N	Y	Y	N	N	N	N	Y	Y	N	N	N	N	N	N	N	N	N	N	N	N
32	F	31	N	2021-06-08	2021-06-28	2021-08-19	Y			78	112	70	N	N	N	N	N	N	Y	N	N	N	N	N	N	N	N	Y2	N	N	N	N	N	N	N	N	N	N
33	F	28	N	2021-06-08	2021-07-05	2021-08-19	Y			67	119	65	N	N	N	N	N	N	Y	Y	N	N	N	N	N	N	N	N	N	N	N	N	N	N	N	N	N	N
34	M	52	N	2021-06-08	2021-06-28	2021-08-19	Y			63	146	90	N	N	N	N	N	N	Y	Y	N	N	N	N	N	N	N	N	N	N	N	N	N	N	N	N	N	N
35	F	27	N	2021-06-14	2021-07-05	2021-08-19	Y			102	141	101	N	N	N	N	N	N	Y	Y	N	Y	N	N	Y	N	N	N	N	N	N	N	N	N	N	N	N	N
36	F	47	N	2021-05-14	2021-05-31	2021-08-19			Y	65	115	68	N	N	N	N	N	N	Y	Y	Y	Y	N	N	N	N	N	Y1	Y1	Y1	Y1	N	N	N	N	N	N	N
37	M	38	N	2021-05-14	2021-05-31	2021-08-19			Y	61	119	77	Y	N	N	N	10	10	Y	Y	Y	Y	N	N	Y	N	N	N	N	N	N	N	N	N	N	N	N	N
38	F	42	N	2021-05-14	2021-05-31	2021-08-19			Y	61	135	81	Y	N	N	N	25	25	Y	Y	Y	Y	Y	N	Y	Y	Y2	Y2	Y2	Y2	Y1	N	N	N	N	N	N	N
39	F	29	N	2021-05-14	2021-05-31	2021-08-19			Y	72	99	64	N	N	N	N	N	N	Y	N	Y	Y	N	Y	Y	N	N	N	Y1	Y1	Y1	N	N	N	N	N	N	N
40	M	26	N	2021-06-08	2021-06-29	2021-08-19		Y		75	128	75	N	N	N	N	N	N	Y	Y	Y	Y	N	N	N	N	N	N	N	N	N	N	N	N	N	N	N	N
41	M	59	N	2021-06-08	2021-06-29	2021-08-19	Y			56	119	75	N	N	N	N	N	N	Y	Y	Y	N	N	Y	Y	N	N	N	N	N	N	N	N	N	N	N	N	N
42	F	44	N	2021-05-29	2021-06-26	2021-08-19	Y			78	115	78	N	N	N	N	N	N	Y	Y	N	N	N	N	Y	Y	N	N	N	N	Y2	N	N	N	N	N	N	N
43	F	44	N	2021-05-29	2021-06-26	2021-08-19	Y			80	121	87	N	N	N	N	N	N	Y	Y	Y	N	N	N	Y	Y	N	N	Y1	Y2	Y2	Y1	N	N	N	N	N	N
44	F	34	N	2021-06-09	2021-07-07	2021-08-19	Y			72	133	82	N	N	N	N	N	N	Y	Y	N	N	N	N	Y	N	N	N	Y1	Y2	Y1	N	N	N	N	N	N	N
45	F	44	N	2021-06-09	2021-07-07	2021-08-19	Y			81	124	85	N	N	N	N	N	N	Y	Y	N	N	N	N	Y	N	N	Y2	Y2	Y2	Y2	N	N	N	N	N	N	N
46	F	48	N	2021-06-18	2021-05-31	2021-08-21			Y	63	122	78	Y	N	N	N	20	15	Y	Y	Y	Y	N	Y	N	N	N	N	N	N	N	N	N	N	N	N	N	N
47	F	46	N	2021-05-15	2021-07-16	2021-08-21		Y		64	109	79	Y	N	N	N	40	30	Y	N	Y	Y	N	Y	Y	Y	N	N	N	N	N	N	N	N	N	N	N	N
48	F	45	N	2021-05-11	2021-05-28	2021-08-21			Y	87	118	85	Y	N	N	N	30	3.5	Y	Y	Y	Y	Y	N	N	Y	N	N	N	N	N	N	N	N	N	N	N	N
49	F	27	N	2021-05-14	2021-05-31	2021-08-21			Y	83	115	84	N	N	N	N	N	N	Y	Y	Y	Y	N	Y	Y	N	N	N	N	N	N	N	N	N	N	N	N	N
50	M	28	N	2021-05-14	2021-06-04	2021-08-21			Y	76	112	83	Y	N	N	N	15	20	Y	N	Y	Y	N	Y	Y	Y	N	N	N	N	N	N	N	N	N	N	N	N
51	M	42	N	2021-05-14	2021-05-31	2021-08-21			Y	76	141	89	Y	N	N	N	15	15	Y	N	Y	Y	Y	N	Y	Y	N	N	Y1	N	N	N	N	N	N	N	N	N
52	F	41	N	2021-05-14	2021-05-31	2021-08-21			Y	71	102	66	Y	N	N	N	35	40	Y	Y	Y	Y	Y	Y	Y	Y	Y2	Y2	Y1	N	Y2	N	N	N	N	N	N	N
53	F	58	N	2021-06-18	2021-07-09	2021-08-21		Y		83	159	76	N	N	N	N	N	N	Y	Y	N	Y	Y	N	Y	N	N	N	N	N	N	N	N	N	N	N	N	N
54	M	36	N	2021-05-11	2021-06-01	2021-08-21			Y	80	122	67	N	N	N	N	N	N	Y	Y	N	N	N	N	N	N	N	N	N	N	N	N	N	N	N	N	N	N
55	F	29	N	2021-06-08	2021-06-28	2021-08-21		Y		76	110	80	N	N	N	N	N	N	Y	N	Y	Y	N	Y	Y	N	N	N	N	N	N	N	N	N	N	N	N	N
56	F	38	N	2021-06-02	2021-06-23	2021-08-21			Y	78	98	68	N	N	N	N	N	N	Y	Y	Y	Y	N	Y	Y	N	N	N	N	N	Y1	N	N	N	N	N	N	N
57	M	29	N	2021-06-07	2021-06-28	2021-08-21		Y		72	113	78	N	N	N	N	N	N	Y	N	Y	Y	N	N	N	N	N	N	N	N	Y1	N	N	N	N	N	N	N
58	F	48	N	2021-05-30	2021-06-25	2021-08-21			Y	65	127	71	N	N	N	N	N	N	N	N	N	N	N	N	N	N	N	N	N	N	N	N	N	N	N	N	N	N
59	F	41	N	2021-06-07	2021-06-28	2021-08-21	Y			67	109	77	N	N	N	N	N	N	Y	N	Y	Y	Y	Y	N	Y	Y2	Y2	Y2	Y2	Y2	Y1	N	Y1	N	Y1	N	N
60	F	56	N	2021-06-08	2021-06-28	2021-08-21		Y		68	125	67	N	N	N	N	N	N	Y	Y	Y	Y	Y	Y	N	N	N	N	N	N	N	N	N	N	N	N	N	N
61	F	49	N	2021-06-14	2021-07-05	2021-08-21	Y			101	151	74	N	N	N	N	N	N	Y	N	N	N	N	N	N	N	N	N	N	N	Y1	N	N	N	N	N	N	N
62	F	32	N	2021-06-14	2021-07-05	2021-08-21		Y		76	118	87	N	N	N	N	N	N	Y	Y	Y	Y	N	Y	Y	Y	N	Y2	N	Y2	N	N	N	N	N	N	N	N
63	M	33	N	2021-06-08	2021-06-28	2021-08-21		Y		73	138	79	N	N	N	N	N	N	Y	N	Y	Y	N	Y	N	Y	N	N	N	N	Y2	N	N	N	N	N	N	N
64	F	28	N	2021-06-14	2021-07-05	2021-08-21	Y			80	114	89	N	N	N	N	N	N	Y	N	N	N	N	N	Y	N	N	Y2	N	N	Y2	N	N	N	N	N	N	N
65	F	25	N	2021-06-08	2021-06-28	2021-08-21	Y			76	105	59	N	N	N	N	N	N	Y	Y	Y	N	N	Y	Y	Y	Y2	Y2	Y2	Y2	Y2	Y2	N	N	N	N	Y1	N
66	F	33	N	2021-06-08	2021-06-28	2021-08-21		Y		76	105	57	N	N	N	N	N	N	Y	Y	Y	Y	N	Y	Y	Y	N	Y2	Y2	Y2	Y2	N	N	N	N	N	Y1	N
67	F	24	N	2021-06-08	2021-06-28	2021-08-21		Y		89	113	76	Y	N	N	N	40	35	Y	N	N	Y	N	N	N	N	N	N	N	N	N	N	N	N	N	N	N	N
68	F	22	N	2021-06-08	2021-06-28	2021-08-21	Y			80	90	50	N	N	N	N	N	N	N	N	N	N	N	N	N	N	N	N	N	N	N	N	N	N	N	N	N	N
69	M	52	N	2021-05-25	2021-06-15	2021-08-21			Y	72	118	81	Y	N	N	N	40	30	N	N	N	N	N	N	N	N	N	N	N	N	N	N	N	N	N	N	N	N
70	M	33	N	2021-05-14	2021-05-31	2021-08-21			Y	77	116	77	Y	N	N	N	5	5	Y	Y	N	Y	N	Y	N	Y	N	N	N	N	N	N	N	N	N	N	N	N
71	M	38	N	2021-06-10	2021-07-01	2021-08-21		Y		59	116	83	N	N	N	N	N	N	Y	N	Y	Y	Y	Y	N	N	N	N	N	N	N	N	N	N	N	N	N	N
72	F	35	N	2021-06-10	2021-07-01	2021-08-22		Y		63	112	63	N	N	N	N	N	N	Y	Y	N	N	N	Y	Y	N	N	N	N	N	N	N	N	N	N	N	N	N
73	M	32	N	2021-06-10	2021-06-30	2021-08-22	Y			88	134	88	N	N	N	N	N	N	Y	Y	N	N	N	N	N	N	N	N	N	N	N	N	N	N	N	N	N	N
74	F	42	N	2021-05-11	2021-06-01	2021-08-22			Y	64	123	84	N	N	N	N	N	N	Y	N	Y	Y	N	Y	N	N	N	N	N	N	N	N	N	N	N	N	N	N
75	F	37	N	2021-06-09	2021-07-07	2021-08-22		Y		97	110	72	N	N	N	N	N	N	Y	N	Y	Y	N	Y	Y	Y	N	N	N	N	N	N	N	N	N	N	N	N
76	F	38	N	2021-05-14	2021-05-31	2021-08-22			Y	83	109	80	N	N	N	N	N	N	Y	Y	Y	Y	Y	Y	Y	Y	N	N	N	N	Y1	N	N	N	N	N	N	N
77	F	58	N	2021-06-18	2021-07-09	2021-08-22		Y		77	158	105	N	N	N	N	N	N	Y	N	N	Y	N	Y	N	N	N	N	N	N	Y2	N	N	N	N	N	N	N
78	F	44	N	2021-05-11	2021-06-01	2021-08-22			Y	70	103	62	N	N	N	N	N	N	Y	Y	Y	Y	N	Y	Y	Y	N	N	N	N	N	N	N	N	N	N	N	N
79	M	40	N	2021-06-07	2021-06-28	2021-08-22	Y			87	124	77	N	N	N	N	N	N	Y	Y	N	N	N	N	Y	N	Y2	N	N	N	Y2	N	N	N	N	N	N	N
80	M	48	N	2021-05-11	2021-06-01	2021-08-22			Y	66	132	75	Y	N	N	N	12	16	Y	Y	Y	Y	N	Y	Y	Y	N	N	N	N	N	N	N	N	N	N	N	N
81	F	30	N	2021-06-10	2021-07-01	2021-08-22		Y		79	101	73	N	N	N	N	N	N	Y	Y	Y	Y	N	Y	Y	Y	N	N	N	N	N	N	N	N	N	N	N	N
82	F	57	N	2021-05-11	2021-06-01	2021-08-22			Y	58	100	71	N	N	N	N	N	N	Y	Y	N	Y	N	Y	N	N	N	N	N	N	N	N	N	N	N	N	N	N
83	M	28	N	2021-06-01	2021-06-01	2021-08-22			Y	67	134	83	N	N	N	N	N	N	Y	N	Y	Y	N	Y	N	Y	N	N	N	N	N	N	N	N	N	N	N	N
84	F	48	N	2021-06-10	2021-07-01	2021-08-22	Y			78	134	83	N	N	N	N	N	N	Y	N	N	N	N	N	Y	N	N	N	N	Y2	Y1	N	N	N	N	N	N	N
85	F	30	N	2021-06-21	2021-07-02	2021-08-22		Y		70	103	65	N	N	N	N	N	N	Y	N	Y	Y	N	Y	Y	Y	N	N	N	N	N	N	N	N	N	N	N	N
86	F	30	N	2021-05-17	2021-06-08	2021-08-22			Y	66	98	63	N	N	N	N	N	N	Y	N	Y	Y	N	Y	N	N	N	N	N	N	N	N	N	N	N	N	N	N
87	F	34	N	2021-05-18	2021-06-08	2021-08-22			Y	98	111	71	N	N	N	N	N	N	Y	N	Y	Y	N	Y	N	Y	N	N	Y1	N	N	N	N	N	N	N	N	N
88	F	38	N	2021-06-15	2021-07-06	2021-08-22	Y			75	94	64	N	N	N	N	N	N	Y	Y	N	N	N	N	N	N	N	Y1	N	N	N	N	N	N	N	N	N	N
89	M	23	N	2021-05-14	2021-06-04	2021-08-22			Y	72	117	71	N	N	N	N	N	N	Y	N	N	Y	N	Y	N	N	N	N	N	N	N	N	N	N	N	N	N	N
90	F	34	N	2021-05-14	2021-05-31	2021-08-22			Y	70	120	81	N	N	N	N	35	25	Y	N	Y	Y	N	Y	Y	Y	N	N	N	N	N	N	N	N	N	N	N	N
91	F	33	N	2021-05-31	2021-06-21	2021-08-22			Y	68	112	67	N	N	N	N	N	N	Y	N	Y	Y	N	Y	Y	N	N	N	N	N	N	N	N	N	N	N	N	N
92	F	54	N	2021-05-14	2021-05-31	2021-08-22			Y	71	123	83	N	N	N	N	N	N	Y	N	Y	Y	N	Y	Y	N	N	N	Y2	Y2	N	N	N	N	N	N	N	N
93	F	43	N	2021-05-19	2021-06-02	2021-08-22			Y	59	136	94	N	N	N	N	N	N	Y	Y	Y	Y	Y	Y	Y	Y	N	N	N	Y1	N	N	N	N	N	N	N	N
94	F	31	N	2021-05-25	2021-06-15	2021-08-22			Y	64	96	59	N	N	N	N	N	N	Y	Y	Y	Y	N	Y	Y	Y	N	N	N	N	N	N	N	N	N	N	N	N
95	F	38	N	2021-05-14	2021-05-31	2021-08-22			Y	69	106	72	N	N	N	N	30	25	Y	N	N	Y	N	Y	N	Y	N	N	N	N	N	N	N	N	N	N	N	N

## Sheet: Anti RBD data
AD	Group		Before boost	BAU		D14	BAU		D28	BAU
AD1	1		346.2	49.5066		3605.7	515.615		3552.2	507.965
AD2	1		1170.5	167.381		5289.4	756.384		3177.7	454.411
AD4	1		708.1	101.258		7953.2	1137.31		4844.9	692.821
AD12	1		953.4	136.336		5667.6	810.467		4532.2	648.105
AD14	1		398.7	57.0141		18983.5	2714.64		12816.8	1832.8
AD20	1		793.9	113.528		10675	1526.52		9648.1	1379.68
AD21	1		2778.2	397.283		12952.6	1852.22		7229.8	1033.86
AD22	1		1117.8	159.845		16345.1	2337.35		9207.5	1316.67
AD23	1		752.8	107.65		9901.8	1415.96		7913.4	1131.62
AD25	1		1216.8	174.002		12301.3	1759.09		8460	1209.78
AD27	1		557.1	79.6653		16233.8	2321.43		9321.6	1332.99
AD31	1		1136.9	162.577		20066.1	2869.45		16030.3	2292.33
AD32	1		2108	301.444		18537.6	2650.88		11846.2	1694.01
AD33	1		1179	168.597		8534.5	1220.43		4158.5	594.665
AD34	1		477	68.211		13287.9	1900.17		5558.8	794.908
AD35	1		355.6	50.8508		17685.9	2529.08		9807.2	1402.43
AD41	1		140.2	20.0486		6343.1	907.063		3921.5	560.774
AD42	1		1153.4	164.936		14263.3	2039.65		12587.9	1800.07
AD43	1		857.9	122.68		10297.5	1472.54		6074.5	868.653
AD44	1		375.8	53.7394		4748.3	679.007		5933.7	848.519
AD45	1		1480.5	211.711		18035.4	2579.06		16244.6	2322.98
AD59	1		295.3	42.2279		4110.2	587.759		4161.2	595.052
AD61	1		716.1	102.402		7376.1	1054.78		4147.7	593.121
AD64	1		1452.1	207.65		10270.2	1468.64		11200.6	1601.69
AD65	1		658.9	94.2227		6169.1	882.181		7388.9	1056.61
AD68	1		2122.7	303.546		8278.3	1183.8		7440.7	1064.02
AD73	1		1193.4	170.656		26506.9	3790.49		16123	2305.59
AD79	1		369.4	52.8242		6921.5	989.774		4794.3	685.585
AD84	1		1079.8	154.411		20370.6	2913		14680.7	2099.34
AD88	1		1136.2	162.477		4862.5	695.337		3968.1	567.438
AD3	2		1062	151.866		8164.9	1167.58		4993	713.999
AD7	2		529.3	75.6899		4763	681.109		3107.4	444.358
AD8	2		842.3	120.449		8822.1	1261.56		5185.1	741.469
AD9	2		765	109.395		2932.1	419.29		2546.4	364.135
AD10	2		1973.6	282.225		4759.6	680.623		3213.1	459.473
AD11	2		244	34.892		2403.7	343.729		2122.1	303.46
AD15	2		311.7	44.5731		3798.6	543.2		2691.7	384.913
AD16	2		351.2	50.2216		2612.3	373.559		1883.5	269.34
AD17	2		1195	170.885		5563.8	795.623		4609.3	659.13
AD18	2		1599.6	228.743		31859.5	4555.91		22744.4	3252.45
AD19	2		450	64.35		6400	915.2		5950.1	850.864
AD26	2		2147.7	307.121		12824.3	1833.87		8426.9	1205.05
AD28	2		9660.1	1381.39		11313.1	1617.77		7698.5	1100.89
AD29	2		980.9	140.269		4834.1	691.276		3094	442.442
AD30	2		252.5	36.1075		11952.4	1709.19		4998.9	714.843
AD40	2		840.1	120.134		5969.6	853.653		5860.7	838.08
AD47	2		2495.5	356.856		7082	1012.73		4341.1	620.777
AD53	2		1082.2	154.755		22983.9	3286.7		13749.9	1966.24
AD55	2		612.9	87.6447		7348.4	1050.82		7444.1	1064.51
AD57	2		768.8	109.938		12913.8	1846.67		5832.6	834.062
AD60	2		1075.1	153.739		12390.5	1771.84		7928.2	1133.73
AD62	2		334.1	47.7763		3956.5	565.779		3789.5	541.898
AD63	2		484.8	69.3264		8518.7	1218.17		4206.7	601.558
AD66	2		365.4	52.2522		18292	2615.76		8107.9	1159.43
AD67	2		923.4	132.046		12184	1742.31		8523.9	1218.92
AD71	2		350.7	50.1501		8067.2	1153.61		4484.6	641.298
AD72	2		464.7	66.4521		5957.9	851.98		3762.3	538.009
AD75	2		304.4	43.5292		8832.4	1263.03		7164.6	1024.54
AD77	2		504.2	72.1006		11685.2	1670.98		6639.9	949.506
AD81	2		2824.3	403.875		6885.3	984.598		4007.7	573.101
AD85	2		2074.9	296.711		5864.4	838.609		4059.7	580.537
AD5	3		84.2	12.0406		3123.2	446.618		1572.9	224.925
AD6	3		306.4	43.8152		11716.3	1675.43		6856.4	980.465
AD13	3		357.8	51.1654		6232.2	891.205		6316.2	903.217
AD24	3		529.9	75.7757		5024.5	718.503		7486.5	1070.57
AD36	3		450.6	64.4358		6962.7	995.666		5204.5	744.243
AD37	3		242	34.606		6203.6	887.115		3477.1	497.225
AD38	3		757.6	108.337		18588.6	2658.17		11540.1	1650.23
AD39	3		596.2	85.2566		6501.8	929.757		4542.9	649.635
AD46	3		120.6	17.2458		4287.4	613.098		2494.9	356.771
AD48	3		353.7	50.5791		10691.7	1528.91		7033.7	1005.82
AD49	3		708.5	101.315		12076.2	1726.9		7366.5	1053.41
AD50	3		558.5	79.8655		8839.6	1264.06		5578.6	797.74
AD51	3		348.2	49.7926		6983	998.569		4761.9	680.952
AD52	3		221.7	31.7031		11071.3	1583.2		7583.4	1084.43
AD54	3		113.4	16.2162		11040.3	1578.76		4404.5	629.843
AD56	3		1141.7	163.263		8386.2	1199.23		7577.2	1083.54
AD58	3		278	39.754		4115.9	588.574		3165.8	452.709
AD69	3		227.1	32.4753		3648.5	521.736		2906.6	415.644
AD70	3		365.1	52.2093		27443.8	3924.46		14664.8	2097.07
AD74	3		619.4	88.5742		9453.5	1351.85		5655.7	808.765
AD76	3		245.8	35.1494		4251.8	608.007		3283.3	469.512
AD78	3		1158.2	165.623		3512.7	502.316		3547.6	507.307
AD80	3		175.8	25.1394		7044.5	1007.36		4666.8	667.352
AD82	3		300.6	42.9858		4610	659.23		3082.5	440.797
AD83	3		223.5	31.9605		24930.7	3565.09		12716.1	1818.4
AD86	3		501.2	71.6716		8004.4	1144.63		5890.3	842.313
AD87	3		1842.4	263.463		14095.8	2015.7		7774.4	1111.74
AD89	3		954	136.422		16593.7	2372.9		14492.8	2072.47
AD90	3		521.2	74.5316		15850.1	2266.56		9312	1331.62
AD91	3		2152.1	307.75		7995.8	1143.4		6574.8	940.196
AD92	3		488.8	69.8984		6041.9	863.992		4489.7	642.027
AD93	3		492.5	70.4275		3351.9	479.322		2832	404.976
AD94	3		1016.9	145.417		6584.2	941.541		6569.6	939.453
AD95	3		104.7	14.9721		3905.9	558.544		2026.7	289.818

## Sheet: PRNT data
AZ booster (S/S/AZ) 1/5 diluted (0.1 ml) 4-8 wk					AZ booster (S/S/AZ) 1/5 diluted (0.1 ml) 8-12 wk
No.	ID	PRNT50 (Delta)			No.	ID	PRNT50 (Delta)
		before boost	after boost 2 wk				before boost	after boost 2 wk
1	AD3	19.39	409.84		1	AD5	<10	122.39
2	AD7	14.92	174.8		2	AD6	20.67	129.44
3	AD8	14.55	371.46		3	AD13	<10	287.91
4	AD9	12.2	174.8		4	AD24	13.81	166.12
5	AD10	29.69	268.76		5	AD36	<10	50.2
6	AD11	101.33	167.75		6	AD37	<10	199.05
7	AD15	<10	207.02		7	AD38	13.4	446.96
8	AD16	14.83	118.64		8	AD39	<10	255.2
9	AD17	15.53	101.64		9	AD46	<10	159.83
10	AD18	161.14	314.31		10	AD48	<10	270.48
11	AD19	16.31	246.72		11	AD49	<10	256.82
12	AD26	<10	234.35		12	AD50	<10	172.09
13	AD28	414.65	548.98		13	AD51	<10	95.54
14	AD29	38.35	134.32		14	AD52	<10	158.54
15	AD30	16.69	481.59		15	AD54	<10	214.84

## Sheet: ELISpot
ELISpot
	Before boost	D14			D28
SFU/10^6 cells	SV SV	SV SV AZ IM	SV SV AZ ID 1/5 (4-8 wks)	SV SV AZ ID 1/5 (8-12 wks)	SV SV AZ IM	SV SV AZ ID 1/5 (4-8 wks)	SV SV AZ ID 1/5 (8-12 wks)
	32	20	36	32	64	80	52
	28	24	52	104	52	68	60
	20	36	200	96	280	32	0
	0	104	20	44	84	956	92
	88	76	12	28	28	28	108
	52	60	36	16	72	72	40
	20	24	40	116	96	104	0
	16	116	28	60	28	20	68
	48	1344	184	24	16	140	64
	48	16	268	88	44	108	32
	32	120	20	96	48	188	44
	64	104	168	84	88	24	16
	48	4	32	124	16	108	32
	32	36	12	140	200	28	28
	32	28	176	44	16	8	8
	16	32	20	204	44	160	28
	20	32	92	140	36	56	4
	172	24	304	44	4	44	8
	36	172	212	60	56	92	4
	48	36	40	56	4	8	24
	32	52	40	8	16	20	12
	28	120	240	20	16	68	20
	8	152	108	60	4	24	16
	40	36	76	0	8	16	4
	12	196	220	60		16	12
	24	100	48	104			24
	56	100	52	40			20
	32	72	64	44			4
	20	88	72	64
	40	40	16	28
	24		20	4
				52
				100
				12
